# Supplementary material for: The LonDownS adult cognitive assessment to study cognitive abilities and decline in Down syndrome
Source: Wellcome Open Res. 2016 Nov 15;1:11. [Version 1] doi: 10.12688/wellcomeopenres.9961.1 (PMC5176078; doi:10.12688/wellcomeopenres.9961.1)
Supplement: Raw scores for KBIT-2 and total scores for informant questionnaires — Cohort 1 KBIT-2 raw scores Cohort 1 questionnaire total scores Cohort 2 KBIT-2 raw scores Cohort 2 questionnaire total scores [file wellcomeopenres-1-10736-s0000.tgz]

Archive with 4 entries (4 files):
- Cohort1KBIT2rawscores.csv
- Cohort1questionnairetotalscores.csv
- Cohort2KBIT2rawscores.csv
- Cohort2questionnairetotalscores.csv
