# Supplementary material for: The LonDownS adult cognitive assessment to study cognitive abilities and decline in Down syndrome
Source: Wellcome Open Res. 2016 Nov 15;1:11. [Version 1] doi: 10.12688/wellcomeopenres.9961.1 (PMC5176078; doi:10.12688/wellcomeopenres.9961.1)
Supplement: Supplementary file 3 [file wellcomeopenres-1-10736-s0002.tgz]

Archive with 1 entries (1 files):
- bfa127f4-cb8c-4c81-8967-95238558c7aa.pdf
